# Supplementary material for: Regulation Mechanisms of Plant Basic Leucine Zippers to Various Abiotic Stresses
Source: Front Plant Sci. 2020 Aug 20;11:1258. doi: 10.3389/fpls.2020.01258 (PMC7468500; doi:10.3389/fpls.2020.01258)
Supplement: Supplementary file 1 [file Table_1.xlsx]

## Sheet: Sheet1
Supplemental Table S1. Comparison of bZIPs nomenclature between Corrêa et al. (2008) and other papers
bZIP name in other papers		Name in Corrêa et al. (2008)
TIGR Locus ID	OsbZIP No.	OsbZIP No.	TIGR Locus ID	Subfamily
		OsbZIP1_A	LOC_Os03g20650	A
		OsbZIP10_A	LOC_Os08g36790	A
LOC_Os02g52780	OsbZIP23	OsbZIP11_A	LOC_Os02g52780	A
LOC_Os06g10880	OsbZIP46	OsbZIP12_A	LOC_Os06g10880	A
		OsbZIP13_A	LOC_Os02g58670	A
		OsbZIP14_A	LOC_Os06g50600	A
		OsbZIP15_A	LOC_Os08g43600	A
		OsbZIP16_B	LOC_Os07g44950	B
		OsbZIP17_B	LOC_Os05g34050	B
		OsbZIP18_C	LOC_Os12g40920	C
		OsbZIP19_C	LOC_Os02g07840	C
LOC_Os07g48660	OsbZIP62	OsbZIP2_A	LOC_Os07g48660	A
LOC_Os02g16680	OsbZIP20	OsbZIP20_C	LOC_Os02g16680	C
LOC_Os06g45140	OsbZIP52	OsbZIP21_C	LOC_Os06g45140	C
		OsbZIP22_C	LOC_Os03g58250	C
		OsbZIP23_C	LOC_Os07g08420	C
		OsbZIP25_D	LOC_Os09g10840	D
		OsbZIP26_D	LOC_Os09g31390	D
		OsbZIP27_D	LOC_Os06g41100	D
		OsbZIP28_D	LOC_Os02g10140	D
		OsbZIP29_D	LOC_Os01g64020	D
		OsbZIP3_A	LOC_Os01g59760	A
		OsbZIP30_D	LOC_Os05g37170	D
		OsbZIP31_D	LOC_Os06g15480	D
		OsbZIP32_D	LOC_Os08g07970	D
		OsbZIP33_D	LOC_Os03g20310	D
		OsbZIP34_D	LOC_Os07g48820	D
		OsbZIP35_D	LOC_Os11g05480	D
		OsbZIP36_D	LOC_Os12g05680	D
		OsbZIP37_D	LOC_Os04g54474	D
		OsbZIP38_D	LOC_Os01g59350	D
		OsbZIP39_D	LOC_Os05g41280	D
		OsbZIP4_A	LOC_Os05g41070	A
		OsbZIP40_D	LOC_Os01g17260	D
		OsbZIP41_E	LOC_Os01g55150	E
LOC_Os01g11350	OsbZIP42	OsbZIP42_E	LOC_Os01g11350	E
		OsbZIP43_E	LOC_Os02g14910	E
		OsbZIP45_L	LOC_Os02g33560	L
		OsbZIP46_L	LOC_Os12g09270	L
		OsbZIP47_L	LOC_Os11g11100	L
		OsbZIP48_F	LOC_Os06g50310	F
		OsbZIP49_F	LOC_Os01g58760	F
LOC_Os01g64730	OsbZIP12	OsbZIP5_A	LOC_Os01g64730	A
		OsbZIP50_F	LOC_Os05g41540	F
		OsbZIP52_F	LOC_Os11g04390	F
LOC_Os01g46970	OsbZIP05	OsbZIP53_G	LOC_Os01g46970	G
		OsbZIP54_G	LOC_Os05g49420	G
		OsbZIP55_G	LOC_Os07g10890	G
		OsbZIP56_G	LOC_Os03g13614	G
		OsbZIP57_G	LOC_Os02g03580	G
		OsbZIP58_G	LOC_Os12g13170	G
		OsbZIP59_H	LOC_Os02g10860	H
		OsbZIP6_A	LOC_Os05g36160	A
		OsbZIP60_H	LOC_Os01g07880	H
		OsbZIP61_H	LOC_Os06g39960	H
		OsbZIP62_I	LOC_Os09g34880	I
		OsbZIP63_I	LOC_Os04g10260	I
LOC_Os08g43090	OsbZIP68	OsbZIP64_I	LOC_Os08g43090	I
		OsbZIP65_I	LOC_Os03g03550	I
		OsbZIP66_I	LOC_Os10g38820	I
		OsbZIP67_I	LOC_Os11g06170	I
		OsbZIP68_I	LOC_Os12g06520	I
		OsbZIP69_I	LOC_Os04g41820	I
LOC_Os01g64000	OsbZIP10	OsbZIP7_A	LOC_Os01g64000	A
		OsbZIP70_I	LOC_Os09g34060	I
		OsbZIP71_I	LOC_Os03g21800	I
		OsbZIP72_I	LOC_Os07g48180	I
		OsbZIP73_J	LOC_Os11g05640	J
		OsbZIP74_K	LOC_Os06g41770	K
		OsbZIP75_J	LOC_Os12g06010	J
		OsbZIP76_S	LOC_Os08g26880	S
LOC_Os09g13570	OsbZIP71	OsbZIP77_S	LOC_Os09g13570	S
		OsbZIP78_S	LOC_Os02g03960	S
		OsbZIP8_A	LOC_Os09g36910	A
		OsbZIP80_S	LOC_Os07g03220	S
		OsbZIP81_S	LOC_Os03g56010	S
		OsbZIP82_S	LOC_Os12g43790	S
		OsbZIP83_S	LOC_Os03g47200	S
		OsbZIP84_S	LOC_Os01g36220	S
		OsbZIP85_S	LOC_Os03g19370	S
LOC_Os05g03860	OsbZIP38	OsbZIP86_S	LOC_Os05g03860	S
LOC_Os12g37410	OsbZIP87	OsbZIP87_S	LOC_Os12g37410	S
		OsbZIP88_S	LOC_Os08g38020	S
LOC_Os09g29820	OsbZIP73	OsbZIP89_S	LOC_Os09g29820	S
LOC_Os09g28310	OsbZIP72	OsbZIP9_A	LOC_Os09g28310	A
		OsbZIP90_S	LOC_Os02g49560	S
		OsbZIP91_S	LOC_Os06g42690	S
LOC_Os02g09830	OsbZIP16	OsbZIP92_S	LOC_Os02g09830	S
