# Supplementary material for: Regulation Mechanisms of Plant Basic Leucine Zippers to Various Abiotic Stresses
Source: Front Plant Sci. 2020 Aug 20;11:1258. doi: 10.3389/fpls.2020.01258 (PMC7468500; doi:10.3389/fpls.2020.01258)
Supplement: Supplementary file 2 [file Table_2.xlsx]

## Sheet: Sheet1
Supplemental Table S2. Gene code and classification of Arabidopsis thaliana mentioned in the article.
Group	AtbZIP number	Gene code
Group A	AtbZIP12	AT2G41070
	AtbZIP66	AT3G56850
	AtbZIP14	AT4G35900
	AtbZIP15	AT5G42910
	AtbZIP27	AT2G17770
	AtbZIP13	AT5G44080
	AtbZIP40	AT1G03970
	AtbZIP39*	AT2G36270
	AtbZIP67	AT3G44460
	AtbZIP35*	AT1G49720
	AtbZIP36*	AT1G45249
	AtbZIP37*	AT4G34000
	AtbZIP38*	AT3G19290
Group B	AtbZIP17*	AT2G40950
	AtbZIP28	AT3G10800
	AtbZIP49	AT3G56660
Group C	AtbZIP63*	AT5G28770
	AtbZIP10*	AT4G02640
	AtbZIP25	AT3G54620
	AtbZIP9	AT5G24800
Group D	AtbZIP65	AT5G06839
	AtbZIP21	AT1G08320
	AtbZIP22	AT1G22070
	AtbZIP47	AT5G65210
	AtbZIP50	AT1G77920
	AtbZIP57	AT5G10030
	AtbZIP46	AT1G68640
	AtbZIP20	AT5G06950
	AtbZIP26	AT5G06960
	AtbZIP45	AT3G12250
Group E	AtbZIP34	AT2G42380
	AtbZIP61	AT3G58120
Group F	AtbZIP24*	AT3G51960
	AtbZIP19	AT4G35040
	AtbZIP23	AT2G16770
Group G	AtbZIP54	AT4G01120
	AtbZIP55	AT2G46270
	AtbZIP41	AT4G36730
	AtbZIP16*	AT2G35530
	AtbZIP68	AT1G32150
Group H	AtbZIP64*	AT3G17609
	AtbZIP56*	AT5G11260
Group I	AtbZIP51*	AT1G43700
	AtbZIP59	AT2G31370
	AtbZIP69	AT1G06070
	AtbZIP18	AT2G40620
	AtbZIP52	AT1G06850
	AtbZIP29*	AT4G38900
	AtbZIP30	AT2G21230
	AtbZIP31	AT2G13150
	AtbZIP32	AT2G12940
	AtbZIP33	AT2G12900
	AtbZIP71	AT2G24340
	AtbZIP74	AT2G21235
Group J	AtbZIP62	AT1G19490
Group K	AtbZIP60*	AT1G42990
Group L	AtbZIP77	AT1G35490
	AtbZIP76	AT1G58110
Group S	AtbZIP3	AT5G15830
	AtbZIP8	AT1G68880
	AtbZIP42	AT3G30530
	AtbZIP43	AT5G38800
	AtbZIP48	AT2G04038
	AtbZIP58	AT1G13600
	AtbZIP70	AT5G60830
	AtbZIP75	AT5G08141
	AtbZIP4	AT1G59530
	AtbZIP5	AT3G49760
	AtbZIP6	AT2G22850
	AtbZIP7	AT4G37730
	AtbZIP2	AT2G18160
	AtbZIP11	AT4G34590
	AtbZIP44	AT1G75390
	AtbZIP1*	AT5G49450
	AtbZIP53	AT3G62420
PS:AtbZIP marked * are research target in the article.
