# Supplementary material for: Regulation Mechanisms of Plant Basic Leucine Zippers to Various Abiotic Stresses
Source: Front Plant Sci. 2020 Aug 20;11:1258. doi: 10.3389/fpls.2020.01258 (PMC7468500; doi:10.3389/fpls.2020.01258)
Supplement: Supplementary file 3 [file Table_3.xlsx]

## Sheet: Sheet1
Supplemental Table S3. Protein ID and classification of transcription factors we newly studied in the article
Species	Proteins	Protein ID	Group
Arabidopsis thaliana	AtbZIP38/AtABF4/AREB2	NP_001326147.1	A
Arabidopsis thaliana	AtbZIP35/AtABF1	NP_001185183.1	A
Arabidopsis thaliana	AtbZIP37/AtABF3	NP_001320130.1	A
Arabidopsis thaliana	AtbZIP36/AtABF2/AREB1	NP_001185157.1	A
Arabidopsis thaliana	AtbZIP1	NP_199756.1	S
Arabidopsis thaliana	AtbZIP63	NP_568508.2	C
Arabidopsis thaliana	AtbZIP24	NP_850680.1	F
Arabidopsis thaliana	AtbZIP17	AAM96961.1	B
Arabidopsis thaliana	AtbZIP60	NP_174998.1	K
Arabidopsis thaliana	AtbZIP51/VIP1	NP_564486.1	I
Arabidopsis thaliana	AtbZIP29	NP_195601.1	I
Arabidopsis thaliana	AtbZIP10	NP_849290.1	C
Arabidopsis thaliana	AtbZIP16	NP_850248.2	G
Arabidopsis thaliana	AtbZIP39/AtABI5	NP_001324735.1	A
Arabidopsis thaliana	HY5	NP_568246.1	H
Arabidopsis thaliana	HYH	NP_850605.1	H
Boehmeria nivea	BnbZIP2	AKK31759.1	D
Brassica napus	BnaABF2	CCE88374.1	A
Camellia sinensis	CsbZIP6	XP_028098786.1	C
Capsicum annuum L.	CaHB1	NP_001311547.1	/
Capsicum annuum L.	CaDILZ1	NP_001311996.1	D
Capsicum annuum L.	CAbZIP1	AAX20030.1	K
Glycine max	CcCDR	ADD11815.1	/
Glycine max	GmbZIP78	ABI34653.1	G
Glycine max	GmbZIP62	NP_001237027.1	C
Glycine max	GmbZIP44	NP_001237929.1	S
Glycine max	GmbZIP1	ACB46529.1	A
Glycine max	Gshdz4	AOG74801.1	/
Glycine max	GmbZIP102	ABP88235.1	G
Grapevine	VvibZIPC22	ANA53138.1	S
Helianthus annuus	Hahb-4	AAA63768.2	/
Hop	HlbZIP1	CAZ15514.1	A
Hop	HlbZIP2	CAQ53097.1	A
lotus	LrbZIP	AGA20434.1	D
Malus pumila	MdHY5	NP_001280752.1	H
Oryza sativa	OsbZIP23	XP_015625853.1	A
Oryza sativa	OsbZIP46/OsABF2/ABL1	XP_015640996.1	A
Oryza sativa	OsbZIP72	XP_015612550.1	A
Oryza sativa	OsbZIP52/RISBZ5	XP_015643805.1	C
Oryza sativa	OsbZIP12/OsABF1	XP_015612904.1	A
Oryza sativa	OsbZIP71	XP_015612904.1	S
Oryza sativa	OsbZIP10/OsABI5	XP_015628684.1	A
Oryza sativa	OsbZIP38/OsLIP19	XP_015639544.1	S
Oryza sativa	OsbZIP87/OsOBF1	XP_015619873.1	S
Oryza sativa	OsbZIP05/OSBZ8	AAB40291.1	G
Oryza sativa	OsbZIP16	XP_015624742.1	S
Oryza sativa	OsbZIP68/ROS-bZIP1	XP_015651132.1	I
Oryza sativa	OsbZIP73/OsTFX1	XP_015612405.1	S
Oryza sativa	OsbZIP20	XP_015625526.1	C
Oryza sativa	OsbZIP42	Q5QNI5.1	E
Oryza sativa	OsHBP1b	AIR77177.1	D
Persimmon	DkbZIP5	BAL61093.1	A
Poncirus trifoliata	PtrABF	ADM53098.1	A
Solanum lycopersicum	SlAREB1	NP_001234596.1	A
Solanum lycopersicum	SlbZIP38	XP_004239421.1	D
Solanum lycopersicum	LebZIP1	AAD55394.1	S
sweetpotato	IbABF4	QCX41797.1	A
Tamarix hispida	ThbZIP1	ACN71235.1	S
Triticum aestivum	TabZIP60	AIL23160.1	A
Triticum aestivum	TabZIP6	ASB17092.1	C
Triticum aestivum	TabZIP14-B	ARU77421.1	C
Triticum aestivum	TaAREB3/TaABI5L2	EMS57291.1	A
Triticum aestivum	TaABL1(ABI-like)	AIL01830.1	A
Vitis vinifera	VvABF2	NP_001268150.1	A
Zea mays	Zmhdz10	AFT92045.1	/
Zea mays	ZmABP9	NP_001183940.1	A
Zea mays	GBF1	NP_001130428.1	G
Zea mays	ZmbZIP17	ACF85016.1	B
